# Supplementary material for: Insights into DNA repeat expansions among 900,000 biobank participants
Source: Nature. 2026 Jan 7;650(8103):920–9. doi: 10.1038/s41586-025-09886-z (PMC12935551; doi:10.1038/s41586-025-09886-z)
Supplement: Supplementary file 3 — Supplementary Data 1–8. [file 41586_2025_9886_MOESM3_ESM.xlsx]

## Sheet: Legends
1. Genomic positions, repeat motifs, and long allele carrier frequencies for 154 STRs with common long alleles. Repeat loci listed are those for which analyses of UKB WGS data identified at least one IRR for >2,500 European-ancestry individuals (among 458,085 European-ancestry UK Biobank participants).
2. Genomic context, population frequencies, and associations with MSH2 and MSH3 variants and age for 17 unstable STRs with common long alleles. Counts of individuals with non-zero IRRs are among 420,522 unrelated European-ancestry UK Biobank participants.
3. Association statistics for lead variants from GWAS of somatic-expansion phenotypes (derived from adjusted IRR counts) for 17 commonly expanded STRs. Association analyses were performed on unrelated UKB European-ancestry UK Biobank participants (n=419,013); betas are in units of IRRs divided by WGS coverage (adjusted for imputed values and cropped).
4. Estimated contributions of five genetic modifier loci to heritability of somatic-expansion phenotypes for 17 commonly expanded STRs. Local heritability estimates for the FAN1, MLH3, MSH2, MSH3, and PMS2 loci were computed using BOLT-REML. Because the IRR-based somatic-expansion phenotypes are noisy measurements of somatic instability, absolute estimates of heritability are low for all STRs and…
5. Merged results from GWAS of somatic-expansion phenotypes for AAAG repeats at chr2:232.4Mb and chr19:14.8Mb. Association statistics are from GWAS of somatic expansion of long chr19:14.8Mb AAAG repeats (in UKB European-ancestry individuals), mid-length chr19:14.8Mb AAAG repeats (meta-analyzed across UKB and AoU European-ancestry individuals), and mid-length chr2:232.4Mb AAAG repeats (meta-analyz…
6. Fine-mapping of germline variants influencing somatic instability of long chr19:14.8Mb AAAG repeats and mid-length chr2:232.4Mb AAAG repeats. For each credible set identified by SuSiE, we report the number of variants assigned to the credible set and the association statistics for the lead variant within the set. Effect sizes are in units of standard deviations.
7. Associations of repeat expansions with heritable quantitative traits. Data are provided for associations that reached Bonferroni significance and could not be explained by LD with other nearby variants. Effect sizes are in units of standard deviations.
8. Associations of repeat expansions with disease phenotypes. Data are provided for associations that reached a Bonferroni-significance threshold of p<1.1 x 10-10 (testing long-allele carrier status at 67,405 repeat loci for association with 6,483 binary disease phenotypes).

## Sheet: Supp Data 1
		IRR def: Hamming distance <= 3		IRR def: Hamming distance <= 4
Repeat locus	Motif	N EUR UKB with IRRs>=1	Average IRR count (among those >= 1)	N EUR UKB with IRRs>=1	Average IRR count (among those >= 1)
chr1:12124829-12124887	AAAAC	2550	4.33176	2688	4.484
chr1:12174161-12174256	AAGGAG	51385	1.81144	77026	1.9843
chr1:21527010-21527046	AAAAG	106393	7.09017	108974	7.2056
chr1:30776472-30776486	AAAGG	111763	2.77275	125069	3.00574
chr1:34802228-34802447	AAACC	431788	10.8598	432538	11.495
chr1:37446229-37446240	AG	3838	1.02736	4979	1.03535
chr1:54510617-54510666	AAACC	261178	14.6061	261289	15.4854
chr1:57367043-57367125	AAAAT	46225	8.76463	47104	8.85997
chr1:57984185-57984263	AAAG	4819	9.96638	4836	10.731
chr1:58981109-58981276	AAAG	23717	2.95383	25160	3.27603
chr1:77887912-77888010	AAG	13114	5.89164	13398	6.11002
chr1:91938893-91938939	AAAAT	11555	9.28966	11602	9.42329
chr1:207407384-207407455	AAG	3032	8.73648	3053	9.03996
chr1:214679905-214679919	AAG	3736	1.53694	10879	1.36235
chr1:234139952-234140002	AAAAT	133536	8.92654	133996	9.26506
chr2:2295979-2295991	AG	5862	1.02474	11080	1.03574
chr2:36966899-36966928	AC	136372	2.45878	145065	2.66781
chr2:54197935-54198034	AATAC	18748	7.83268	18983	8.10135
chr2:62664077-62664171	AG	25097	1.40053	32784	1.51449
chr2:74203844-74203928	AAACT	13221	7.49474	13807	7.50235
chr2:191667894-191667974	AAAG	2748	2.0313	3144	2.16094
chr2:192037272-192037336	AAAG	30512	3.17226	31238	3.46936
chr2:198422738-198422807	AAAAT	6916	5.86032	7110	5.92405
chr2:206249865-206249889	AAAAG	5889	7.12362	5910	7.29966
chr2:228113603-228113650	AG	11200	2.45893	11752	2.66899
chr2:232389717-232389783	AAAG	7105	9.15862	7163	9.64945
chr3:13450554-13450586	AAAAG	20041	5.01672	20115	5.19498
chr3:14321888-14321968	AAAAT	4154	7.08401	4394	7.06987
chr3:103137963-103138054	AAAAT	157421	4.28069	179986	4.59898
chr3:116684426-116684504	AAAAT	3544	8.62669	3609	8.73788
chr3:122539508-122539570	AAAG	22085	4.37297	22379	4.64811
chr3:140251580-140251639	AAAGG	12817	5.574	12855	6.00054
chr3:155298037-155298104	AAAG	76746	3.50682	80036	3.80811
chr3:163529075-163529146	AAAG	10746	1.89671	12781	1.98607
chr4:28663621-28663675	AAG	62651	3.98592	66650	4.09272
chr4:37600776-37600806	AC	2600	1.01462	6061	1.01452
chr4:39348425-39348483	AAAAG	231056	11.4448	231435	11.8017
chr4:39348424-39348485	AAGGG	34048	2.71361	34803	2.85145
chr4:65045243-65045314	AAG	6144	1.37158	10069	1.45009
chr4:81507418-81507459	AC	2761	1.01992	5177	1.01912
chr4:86842787-86842877	AAAG	11130	3.26595	12059	3.36346
chr4:128650658-128650717	AAAAT	3723	7.85307	3837	7.86969
chr4:140810115-140810166	AG	7217	1.03769	10582	1.04546
chr4:160671024-160671075	AGGC	4041	8.84682	4361	8.94657
chr4:184292674-184292732	AC	2621	1.05341	3411	1.06098
chr5:13427577-13427654	AAAG	10667	8.45692	10707	8.94835
chr5:73737440-73737526	AAAAG	5849	1.66695	7328	1.81277
chr5:121961699-121961747	AC	7663	1.55644	9196	1.63441
chr5:131885342-131885424	AG	7225	2.34657	7641	2.51983
chr5:159899145-159899160	AAGG	16903	1.13909	107613	1.94417
chr5:168755390-168755448	AAAG	82214	6.92751	86953	7.15643
chr5:175328844-175328931	AAAGG	2918	2.01405	3618	2.11415
chr5:177096778-177096789	AGG	37497	1.1166	73263	1.23623
chr6:1403883-1403942	AC	3000	1.055	4033	1.07612
chr6:14151492-14151559	AAGG	3843	1.2701	4911	1.32845
chr6:36275949-36275975	AAAG	34545	5.26768	34741	5.56913
chr6:37664601-37664635	AC	2760	1.225	3852	1.27336
chr6:131482056-131482067	AAAG	72035	2.10062	87047	2.36549
chr6:158693698-158693717	AAAG	3201	1.60887	3556	1.68223
chr6:158693682-158693720	AAAG	6234	8.03048	6275	8.50805
chr7:2812636-2812697	ACATC	37227	2.62084	40095	2.76286
chr7:26955666-26955730	AAAGG	14969	1.5659	21312	1.56996
chr7:74443553-74443582	AAAG	2685	7.48492	2689	7.93752
chr7:128887584-128887599	AC	4921	1.08657	7050	1.1261
chr7:134516724-134516800	AAAAG	3357	3.17247	3656	3.18135
chr8:23703881-23703892	AAG	4273	1.22864	7690	1.34486
chr8:23940539-23940584	AAAAT	15531	5.95705	16370	5.97874
chr8:27501325-27501421	AAG	18657	9.198	19372	9.27111
chr8:42766495-42766521	AAAG	11426	6.26125	11475	6.65996
chr8:69772564-69772653	AAAGG	7878	4.52831	7957	4.93415
chr8:75105089-75105268	AAAGG	359527	5.51061	366235	6.08188
chr8:142932557-142932572	AC	4602	1.06171	7949	1.0634
chr9:30205785-30205800	AAAG	3463	1.16604	49992	1.24286
chr9:36506311-36506343	AAG	84818	1.73473	88251	1.76934
chr9:36507233-36507253	AAG	143055	5.21904	145472	5.36294
chr9:69037286-69037304	AAG	5708	9.02593	5745	9.35579
chr9:70469049-70469146	AAAG	19052	1.88227	28184	1.98996
chr9:75139028-75139057	AAAG	19838	10.4949	19960	11.1049
chr9:87575213-87575274	AAAAT	9132	10.6622	9173	10.8604
chr9:104698995-104699006	AAAG	35509	8.81306	35607	9.27585
chr9:123077610-123077697	AATAC	11807	4.05505	12229	4.21351
chr9:133750872-133750884	AG	2987	1.02276	3634	1.02504
chr10:56537170-56537193	AAG	46737	8.81986	46940	9.25903
chr10:69332358-69332392	AAAG	18445	6.46929	18720	6.89717
chr10:80656149-80656172	AC	9723	1.06017	15087	1.07019
chr10:93702523-93702548	CCG	4767	5.41578	4820	5.66535
chr10:116732329-116732353	AAAG	91286	11.2379	91617	11.9296
chr10:133566603-133566608	AACCCT	2915	1.047	3155	1.04976
chr11:8176580-8176601	AG	6210	2.71916	6429	2.9524
chr11:22435428-22435444	AAAAT	54674	10.0131	55201	10.2408
chr11:32503997-32504022	AAAG	3146	1.50509	4820	1.59502
chr11:36270138-36270167	AG	8442	2.24272	8749	2.32084
chr11:70903377-70903456	AAAAT	5141	9.82066	5159	10.0409
chr11:84626847-84626888	AAAAT	2646	7.66629	2699	7.77362
chr11:93907966-93907988	AAAG	58425	2.97191	64184	3.23574
chr11:109566813-109566895	AAAAT	11068	7.16688	11415	7.44845
chr11:111628417-111628453	AAAG	4989	4.34556	5126	4.62915
chr11:113926449-113926536	AAAGG	15524	3.32975	16111	3.58494
chr11:116127370-116127425	AG	72551	1.11247	132735	1.23096
chr11:123457120-123457139	AAAG	121423	4.11487	123704	4.41416
chr12:3745781-3745828	AAAAT	23686	8.38875	23995	8.53782
chr12:7148157-7148215	AAAG	7320	7.13566	7351	7.57775
chr12:101591772-101591843	AAGGAG	2976	1.76848	6175	1.96389
chr12:115909728-115909767	AAAAC	13593	4.95726	13796	5.23202
chr12:117398600-117398699	AAAAT	3785	3.88296	4087	3.96648
chr12:121674679-121674693	AG	26461	2.21594	28072	2.35975
chr13:44142133-44142307	AGCCG	145487	7.48573	148954	7.73078
chr13:53334292-53334390	AAAG	42359	2.61071	46565	2.79757
chr13:62744152-62744191	AAAG	6942	1.54538	9544	1.63621
chr13:70139352-70139429	AGC	7035	7.70476	7103	8.13079
chr13:102161576-102161726	AAG	127988	9.1384	131998	9.28027
chr14:27219230-27219287	AAAG	9109	7.68493	9151	8.33909
chr14:59171041-59171060	AAAG	7037	1.26403	13534	1.39006
chr14:91205755-91205796	AAG	4730	6.53869	4831	6.83088
chr14:94655482-94655541	AC	3515	1.0569	4910	1.08024
chr14:100801907-100801918	AAAG	34229	1.13185	40832	1.15419
chr15:74894038-74894108	AC	24513	1.38669	31866	1.45371
chr16:3944591-3944684	AAG	4262	5.30877	4308	5.58612
chr16:4804933-4804971	AC	10449	2.57843	11172	2.72709
chr16:34098503-34098577	AATGG	6252	1.0112	14570	1.02169
chr16:57860023-57860096	AAAAT	84873	4.20846	87004	4.52818
chr16:66490397-66490466	AAAAT	70988	8.57259	72530	8.73891
chr16:78723555-78723650	AAAAG	7708	3.3486	8692	3.35803
chr17:9629462-9629473	AAAG	14341	5.47995	14629	5.90587
chr17:39183337-39183366	AAG	9032	7.82252	9112	8.20577
chr17:43408699-43408761	AAAAG	2688	7.21838	2690	7.51524
chr17:48857973-48858074	AATAG	271401	11.2991	274122	11.569
chr17:51831667-51831732	AGC	119202	3.93491	120656	4.16945
chr17:52793949-52794005	AAAAG	33872	6.9977	33921	7.2183
chr17:57450255-57450322	AAAG	3551	2.11349	3802	2.293
chr17:65487665-65487695	AG	6730	1.0477	8451	1.06047
chr17:66224693-66224782	AAAGG	37935	2.0731	44874	2.26296
chr17:74480730-74480759	AAAG	23421	8.86388	23915	9.36421
chr17:76840892-76840937	AG	2971	1.02491	4091	1.03373
chr18:6909249-6909308	AAAAG	13587	4.98226	13827	5.15781
chr18:22351423-22351505	AAAAT	5812	5.98727	6415	5.81403
chr18:23681344-23681437	AAAG	6438	1.04225	129883	1.5343
chr18:55586154-55586228	AGC	38674	7.56451	39097	7.88521
chr18:63199937-63199965	AC	3329	1.05317	4630	1.07343
chr18:76975155-76975235	AAAAG	12148	4.31437	13642	4.42274
chr19:1692730-1692795	AAAG	5358	5.39698	5443	5.6693
chr19:3314510-3314581	AG	6209	1.03124	8712	1.03914
chr19:6708640-6708660	AG	5534	1.04156	7152	1.05425
chr19:8185126-8185144	AAAAG	7785	8.1508	7803	8.42907
chr19:14774675-14774689	AAAG	214335	5.95726	221065	6.22021
chr19:16737964-16738013	AAAAG	39160	5.25003	39616	5.53521
chr19:19744129-19744143	AAAGG	381840	3.39312	397120	3.76072
chr19:39230087-39230101	AAAGG	454264	8.15834	454555	8.74185
chr19:50707877-50707965	AAAAG	16153	6.58503	16334	6.79062
chr21:35348646-35348735	AATAG	113965	2.79307	127343	2.85398
chr22:19062779-19062807	AG	15418	2.50039	16916	2.62267
chr22:34396115-34396139	AG	2681	1.0276	3615	1.0332
chr22:38112889-38112908	AG	124876	1.21006	226028	1.46563
chr22:46648153-46648231	ATCC	212160	1.40465	445049	4.59726

## Sheet: Supp Data 2
						N unrel EUR UKB with IRRs>=1	Association of IRRs with MSH2 G322D			Association of IRRs with MSH3 chr5:80638411			Association of IRRs with age
Repeat locus	Motif	Hamming distance	Heterozygosity (1000G EUR)	Genic context	Expression in blood (TPM)		Beta	S.E.	p-value	Beta	S.E.	p-value	Beta	S.E.	p-value
chr1:34802228-34802447	AAACC	3	0.935	intergenic	NA	398708	0.00731186	0.00112892	9.374e-11	0.00203017	0.000282002	6.0699e-13	6.65401e-05	2.42238e-05	0.00601665
chr1:54510617-54510666	AAACC	4	0.841	intergenic	NA	241331	0.00918206	0.00117365	5.14834e-15	0.00159785	0.000293175	5.03589e-08	1.10081e-05	2.51836e-05	0.662028
chr2:36966899-36966928	AC	3	0.717	intergenic	NA	126089	0.00289345	0.000276879	1.47251e-25	0.000586477	6.91641e-05	2.26885e-17	9.05411e-05	5.94116e-06	1.99303e-52
chr2:62664077-62664171	AG	4	0.774	intergenic	NA	30289	0.00066458	0.000108219	8.20415e-10	2.90196e-05	2.7033e-05	0.283053	9.11093e-06	2.32212e-06	8.72701e-05
chr2:232389717-232389783	AAAG	4	0.914	intergenic	NA	6617	0.000263469	0.000156095	0.091436	0.000242743	3.89924e-05	4.80818e-10	2.25058e-05	3.34943e-06	1.82823e-11
chr4:28663621-28663675	AAG	3	0.766	intergenic	NA	57827	0.0015811	0.000326079	1.24245e-06	-8.37928e-05	8.14541e-05	0.303616	9.08844e-06	6.99687e-06	0.193969
chr9:36507233-36507253	AAG	4	0.417	intergenic	NA	134142	0.00292893	0.000453369	1.04562e-10	1.61275e-05	0.000113251	0.88676	9.05076e-06	9.72819e-06	0.352183
chr11:123457120-123457139	AAAG	3	0.676	GRAMD1B-intron	0.909918	112150	0.00253206	0.000391446	9.91092e-11	0.000893092	9.77827e-05	6.66417e-20	4.36229e-05	8.39949e-06	2.06457e-07
chr12:7148157-7148215	AAAG	4	0.849	CLSTN3-intron	24.6164	6781	0.000213991	0.000148682	0.150079	0.000156506	3.71404e-05	2.51066e-05	-5.36679e-06	3.19035e-06	0.0925311
chr13:102161576-102161726	AAG	3	Not in EnsembleTR	intergenic	NA	118085	0.00353159	0.000734477	1.5227e-06	0.000497288	0.000183471	0.0067197	-1.16882e-05	1.57601e-05	0.45831
chr15:74894038-74894108	AC	4	0.886	MPI-intron	4.52034	29365	0.000839955	0.000114855	2.6141e-13	0.000106062	2.86907e-05	0.00021841	4.83312e-05	2.46452e-06	1.36611e-85
chr16:4804933-4804971	AC	4	0.734	GLYR1-3' UTR	30.8443	10292	0.0003371	9.89032e-05	0.000653541	7.15322e-05	2.47059e-05	0.00378753	1.70966e-05	2.12222e-06	7.90487e-16
chr17:48857973-48858074	AATAG	3	0.862	CALCOCO2-intron	29.5967	250748	0.00992445	0.000979829	4.14489e-24	0.00518579	0.00024476	1.41218e-99	0.000174797	2.10247e-05	9.28868e-17
chr17:57450255-57450322	AAAG	3	0.735	MSI2-intron	3.20501	3279	0.000177057	4.62512e-05	0.000129129	7.14401e-05	1.15535e-05	6.27851e-10	1.2828e-06	9.92439e-07	0.196158
chr17:74480730-74480759	AAAG	4	0.45	CD300A-intron	225.324	22082	0.00049021	0.000253571	0.0532096	0.000270662	6.33418e-05	1.92868e-05	3.05319e-05	5.44103e-06	2.00787e-08
chr18:55586154-55586228	AGC	4	0.822	TCF4-intron	0.445637	36158	-1.61134e-05	0.000351511	0.963438	-0.000552297	8.7807e-05	3.17983e-10	0.000105586	7.54258e-06	1.62668e-44
chr19:14774675-14774689	AAAG	4	0.699	ADGRE2-intron	44.2543	204138	0.0185488	0.00062672	2.61005e-192	0.0100006	0.000156554	0	0.000170937	1.34479e-05	5.21245e-37

## Sheet: Supp Data 3
Repeat locus	Motif	Modifier locus	CHR	BP	ALLELE1	ALLELE0	A1FREQ	INFO	CHISQ_LINREG	P_LINREG	BETA	SE
chr1:34802228-34802447	AAACC	MSH2	2	47416318	G	A	0.984891	0.974294	42.6656	6.5e-11	0.00737562	0.00112917
chr1:34802228-34802447	AAACC	MSH3	5	80617456	G	A	0.758196	0.993714	75.9503	2.9e-18	-0.00278101	0.000319108
chr1:54510617-54510666	AAACC	MSH2	2	47494068	G	A	0.985205	0.978027	64.3835	1e-15	0.00947547	0.0011809
chr1:54510617-54510666	AAACC	MSH3	5	80771984	T	A	0.170424	0.984155	41.156	1.4e-10	-0.0024264	0.000378221
chr1:54510617-54510666	AAACC	MLH3	14	74982814	G	A	0.526711	0.987931	44.4689	2.6e-11	0.00189742	0.000284535
chr2:36966899-36966928	AC	MSH2	2	47416318	G	A	0.984891	0.974294	109.469	1.3e-25	0.00289996	0.000277169
chr2:36966899-36966928	AC	MSH3	5	80638411	G	T	0.62973	0.998067	70.822	3.9e-17	0.000582798	6.92522e-05
chr2:62664077-62664171	AG	MSH2	2	47416318	G	A	0.984891	0.974294	36.9936	1.2e-09	0.000659324	0.000108402
chr2:232389717-232389783	AAAG	MSH3	5	80802421	C	A	0.155173	0.980113	52.4107	4.5e-13	-0.000377907	5.22006e-05
chr9:36507233-36507253	AAG	MSH2	2	47494068	G	A	0.985205	0.978027	44.3582	2.7e-11	0.00304299	0.000456892
chr9:36507233-36507253	AAG	XPC	3	14200942	A	G	0.391991	0.986727	44.018	3.3e-11	-0.000747177	0.000112618
chr11:123457120-123457139	AAAG	MSH2	2	47491330	T	C	0.984964	0.973891	45.5666	1.5e-11	0.00265009	0.000392588
chr11:123457120-123457139	AAAG	MSH3	5	80660368	T	C	0.821291	0.994269	92.3029	7.4e-22	0.00118741	0.000123593
chr15:74894038-74894108	AC	MSH2	2	47416318	G	A	0.984891	0.974294	53.9919	2e-13	0.000845402	0.000115053
chr15:74894038-74894108	AC	PMS2	7	5995187	A	G	0.375346	0.989525	48.6957	3e-12	0.000201064	2.8813e-05
chr17:48857973-48858074	AATAG	MSH2	2	47416318	G	A	0.984891	0.974294	107.17	4.1e-25	0.0101303	0.000978558
chr17:48857973-48858074	AATAG	MSH3	5	80617456	G	A	0.758196	0.993714	487.853	4.2e-108	-0.00610811	0.000276543
chr17:48857973-48858074	AATAG	PMS2	7	6013655	G	A	0.311395	0.999759	64.7131	8.7e-16	0.00204962	0.000254787
chr17:48857973-48858074	AATAG	MLH3	14	75013934	T	C	0.535011	0.993742	49.8408	1.7e-12	0.00167576	0.000237366
chr17:57450255-57450322	AAAG	MSH3	5	80619970	T	C	0.875783	0.992454	77.408	1.4e-18	-0.000148738	1.69055e-05
chr18:55586154-55586228	AGC	MSH3	5	80638411	G	T	0.62973	0.998067	40.4706	2e-10	-0.000556418	8.74644e-05
chr19:14774675-14774689	AAAG	MSH2	2	47416318	G	A	0.984891	0.974294	877.419	8e-193	0.0186603	0.000629962
chr19:14774675-14774689	AAAG	PMS1	2	189829540	G	T	0.786428	0.996835	49.0933	2.4e-12	-0.0013011	0.000185695
chr19:14774675-14774689	AAAG	XPC	3	14231914	G	C	0.785735	0.985902	75.2971	4e-18	0.00161503	0.00018612
chr19:14774675-14774689	AAAG	SMARCAD1	4	94174939	A	AAC	0.531407	0.988917	88.8157	4.3e-21	-0.00144221	0.000153033
chr19:14774675-14774689	AAAG	MSH3	5	80638411	G	T	0.62973	0.998067	4033.97	0	0.00999698	0.000157399
chr19:14774675-14774689	AAAG	PMS2	7	6003481	C	T	0.377301	0.990736	259.879	1.8e-58	0.00253833	0.000157457
chr19:14774675-14774689	AAAG	MLH3	14	75014665	C	T	0.535734	0.994467	1336.99	1e-292	0.00558611	0.000152772

## Sheet: Supp Data 4
		MSH2		MSH3		PMS2		MLH3		FAN1
Repeat locus	Motif	h2	se	h2	se	h2	se	h2	se	h2	se
chr1:34802228-34802447	AAACC	0.00013	7.8e-05	0.000399	0.000103	0.000151	6.5e-05	5.8e-05	4.3e-05	4.2e-05	4e-05
chr1:54510617-54510666	AAACC	0.000129	7.2e-05	0.000493	0.000121	0.000133	6.1e-05	0.000145	6.3e-05	4.8e-05	4e-05
chr2:36966899-36966928	AC	0.000438	0.000108	0.000249	7.4e-05	0.000171	6.8e-05	9.2e-05	5.4e-05	4.4e-05	3.7e-05
chr2:232389717-232389783	AAAG	0.000108	7e-05	0.000173	6.2e-05	5.9e-05	4.6e-05	5.5e-05	4.7e-05	2.2e-05	3.4e-05
chr4:28663621-28663675	AAG	0.000202	8e-05	6.5e-05	4.5e-05	6e-05	5e-05	7.2e-05	5e-05	0	3.2e-05
chr9:36507233-36507253	AAG	0.000188	8e-05	0.000161	6.4e-05	0.000106	5.8e-05	0	3.5e-05	0	4.2e-05
chr11:123457120-123457139	AAAG	0.000128	7.3e-05	0.000408	0.000104	0.000129	6.3e-05	9.3e-05	5.2e-05	0	3.6e-05
chr12:7148157-7148215	AAAG	0	4.6e-05	8.6e-05	5.1e-05	2e-06	2.6e-05	2.6e-05	3.9e-05	0	2.5e-05
chr13:102161576-102161726	AAG	9.9e-05	6.5e-05	3.7e-05	3.8e-05	0	2.9e-05	0.000116	6.3e-05	0	3.4e-05
chr15:74894038-74894108	AC	0.000123	6.6e-05	0.000138	6.3e-05	0.000283	9.1e-05	2.7e-05	3.5e-05	5.7e-05	4.1e-05
chr16:4804933-4804971	AC	0	4.9e-05	0.000135	6.3e-05	2.3e-05	3.9e-05	0	2.9e-05	0.000103	6e-05
chr17:48857973-48858074	AATAG	0.000215	7.8e-05	0.001634	0.000256	0.000208	7.1e-05	0.000144	5.7e-05	0	3.8e-05
chr17:57450255-57450322	AAAG	7e-06	4.6e-05	0.000231	7.3e-05	0	3.5e-05	2.4e-05	3.7e-05	6.6e-05	5e-05
chr17:74480730-74480759	AAAG	7.5e-05	6.8e-05	0.000128	5.9e-05	6e-05	5.1e-05	2.4e-05	4e-05	6.7e-05	5.5e-05
chr18:55586154-55586228	AGC	2.5e-05	5.3e-05	0.000593	0.000128	0.000168	6.7e-05	0.000132	6.8e-05	0.000297	7.9e-05
chr19:14774675-14774689	AAAG	0.002409	0.000292	0.009254	0.001073	0.00106	0.000182	0.001122	0.000165	1.9e-05	3.4e-05

## Sheet: Supp Data 5
					chr19:14.8Mb long AAAG alleles EUR UKB					chr19:14.8Mb mid-length AAAG alleles EUR meta					chr2:232.4Mb mid-length AAAG alleles EUR meta					chr2:232.4Mb mid-length AAAG alleles AFR AoU					chr2:232.4Mb mid-length AAAG alleles AMR AoU
					(n=453377)					(n=36132 UKB + 20752 AoU)					(n=217586 UKB + 124699 AoU)					(n=46463)					(n=43807)
Variant	Locus	Notes	REF	ALT	Alt Freq	Beta	SE	Chisq	P	Alt Freq	Beta	SE	Chisq	P	Alt Freq	Beta	SE	Chisq	P	Alt Freq	Beta	SE	Chisq	P	Alt Freq	Beta	SE	Chisq	P
chr1:8848153:G:A	ENO1/RERE (nearest genes)		G	A	0.508982	-0.00401489	0.00211565	4.06284	0.044	0.51375	-0.0172117	0.00666914	6.67593	0.00977237	0.51195	-0.0161354	0.00214411	56.5893	5.37032e-14	0.592498	-0.00324823	0.00530778	0.292931	0.59	0.668254	-0.0135084	0.00566232	5.92801	0.015
chr1:92300881:G:A	RPAP2		G	A	0.028355	-0.00644766	0.0063083	1.54527	0.21	0.02675	-0.0589392	0.017224	11.7252	0.000616595	0.0269	0.0384495	0.00674496	32.4832	1.20226e-08	0.004316	0.0325312	0.0344645	0.950228	0.33	0.009372	0.0125309	0.0271833	0.325596	0.57
chr1:226350353:C:A	PARP1	eQTL for PARP1 in Whole Blood	C	A	0.146676	0.0155336	0.00297784	27.1227	1.9e-07	0.1475	0.0714198	0.00783826	83.0186	8.12831e-20	0.1499	0.0425755	0.0030112	199.724	2.39883e-45	0.034666	0.0396159	0.0124754	9.79785	0.0017	0.324857	0.0360143	0.00581087	38.2873	6.1e-10
chr2:43550825:C:T	THADA		C	T	0.075807	0.0222704	0.00396576	33.6911	6.5e-09	0.07355	0.0296868	0.0107747	7.58413	0.00588844	0.07545	0.0215591	0.00390482	30.4713	3.38844e-08	0.013468	0.0315002	0.0195939	2.78781	0.095	0.029091	0.00951399	0.0156817	0.33171	0.56
chr2:43680491:C:A	PLEKHH2		C	A	0.097198	0.0115582	0.00355923	11.7629	0.0006	0.09565	0.029064	0.00953457	9.30054	0.00229087	0.09795	0.0213084	0.00354796	36.068	1.90546e-09	0.150081	0.0024114	0.00633501	0.186961	0.67	0.080474	0.0163729	0.00965302	2.90847	0.088
chr2:47416318:G:A	MSH2	missense variant G322D	G	A	0.01511	-0.292784	0.00867971	1152.38	1.4e-252	0.01575	-0.394388	0.0226175	304.075	4.2658e-68	0.01585	-0.26866	0.00852041	994.085	3.46737e-218	0.002497	-0.0989577	0.0453015	5.16538	0.023	0.007431	-0.212785	0.0305302	50.3555	1.3e-12
chr2:189795860:C:T	PMS1	missense variant T75I	C	T	0.001806	-0.315629	0.0256676	148.047	4.6e-34	0.002	-0.399669	0.0845191	22.3784	2.23872e-06	0.0018	-0.307617	0.037435	67.5165	2.0893e-16	NA	NA	NA	NA	NA	NA	NA	NA	NA	NA
chr2:189801179:G:A	PMS1	eQTL for PMS1 in Whole Blood	G	A	0.192641	0.0194928	0.00265616	55.3082	1e-13	0.197	0.0210045	0.00591659	12.5841	0.000389045	0.1967	0.0256409	0.00270152	90.0768	2.29087e-21	0.41822	0.0162632	0.00458926	12.7716	0.00035	0.232743	0.000957068	0.00619407	0.0231209	0.88
chr2:232349507:G:A	chr2:232.4Mb		G	A	0.025874	-0.00123324	0.00663095	0.0211276	0.88	0.02715	-0.00134394	0.00458768	0.0807771	0.776247	0.03345	0.0734926	0.0060047	149.858	1.86209e-34	0.060173	0.00827194	0.00947668	0.550872	0.46	0.024738	0.0409835	0.0175104	5.66136	0.017
chr3:14139206:C:T	XPC		C	T	0.020205	0.0710039	0.00745625	91.5162	1.1e-21	0.02005	0.065383	0.0208269	9.85008	0.00169824	0.01975	0.0311177	0.00798365	15.1802	9.77237e-05	0.028627	-0.00576235	0.0136125	0.190474	0.66	0.014396	0.0167463	0.0220309	0.566584	0.45
chr3:37142982:G:A	MLH1		G	A	0.263673	0.0130392	0.00238129	30.1298	4e-08	0.25865	0.0127933	0.00685899	3.49218	0.0616595	0.2575	0.00905128	0.00243314	13.8355	0.000199526	0.05972	0.0108661	0.00962034	1.54255	0.21	0.231806	0.0094036	0.0062235	2.1486	0.14
chr3:128622875:C:T	RPN1		C	T	0.613457	-0.00162004	0.0021626	0.864654	0.35	0.61475	0.00185884	0.00494688	0.140337	0.707946	0.61375	0.0167931	0.00217655	59.5336	1.20226e-14	0.589956	0.0111473	0.0046184	5.86585	0.015	0.593859	0.0073293	0.00536609	1.94722	0.16
chr4:6968192:A:G	TBC1D14		A	G	0.361267	-0.00505832	0.00218853	4.48006	0.034	0.3656	-0.008543	0.00515995	2.7423	0.0977237	0.36355	-0.0122306	0.0021854	31.3203	2.18776e-08	0.570339	-0.00113639	0.00458631	0.0337421	0.85	0.432585	-0.00651739	0.00529086	1.30975	0.25
chr4:94174939:A:AAC	SMARCAD1		A	AAC	0.468415	0.0190135	0.00210895	86.8629	1.2e-20	0.4657	0.0110779	0.00569124	3.7989	0.0512861	0.46715	0.00541189	0.00206743	6.84028	0.00891251	0.427404	0.00106485	0.0045692	0.0801595	0.78	0.618497	0.00175248	0.00553815	0.159442	0.69
chr4:160852665:T:C	4q32.2		T	C	0.001063	0.177278	0.0323831	30.7626	2.9e-08	0.001	0.0878434	0.0946013	0.856168	0.354813	0.001	0.0920612	0.0474418	3.76038	0.0524807	NA	NA	NA	NA	NA	NA	NA	NA	NA	NA
chr5:80638411:G:T	MSH3	eQTL for MSH3 in Whole Blood	G	T	0.370558	-0.156792	0.00216207	5292.21	0	0.3768	-0.220338	0.00585787	1414.65	0	0.3711	-0.179409	0.00220605	6611.14	0	0.708478	-0.0707336	0.00500867	199.645	2.5e-45	0.312621	-0.123371	0.00581724	450.331	6.1e-100
chr6:109331033:G:A	CCDC162P		G	A	0.296083	0.00410727	0.0022994	3.01048	0.083	0.29855	0.00532521	0.0057008	0.885364	0.346737	0.30065	0.0137613	0.00230042	35.8437	2.13796e-09	0.143587	0.000921166	0.00644767	0.00127099	0.97	0.193416	-0.00969437	0.00675664	2.20407	0.14
chr7:6003481:C:T	PMS2		C	T	0.622767	-0.0411393	0.00216985	360.979	1.7e-80	0.6319	-0.0525733	0.00560519	87.9815	6.60693e-21	0.6311	-0.0350874	0.00219425	255.984	1.28825e-57	0.466754	-0.0176048	0.00452986	16.1066	6e-05	0.55082	-0.0243503	0.00524724	22.7632	1.8e-06
chr7:6013007:CAA:C	PMS2		CAA	C	0.404559	-0.0406967	0.00213834	363.148	5.8e-81	0.4134	-0.0540156	0.00553144	95.363	1.58489e-22	0.41035	-0.0276965	0.00213821	167.753	2.29087e-38	0.19395	-0.0236504	0.00576174	18.6883	1.5e-05	0.336161	-0.0250301	0.00553346	21.0367	4.5e-06
chr7:27165113:C:A	HOXA1-HOXA13 cluster		C	A	0.068618	0.00527268	0.00414565	1.58276	0.21	0.07025	-0.00219892	0.00954276	0.0560629	0.812831	0.0702	-0.0385675	0.00409652	88.5736	4.89779e-21	0.013713	-0.0175421	0.0194055	1.11194	0.29	0.047027	-0.0345367	0.0123831	8.18729	0.0042
chr8:11763260:T:C	NEIL2		T	C	0.334609	0.0170617	0.00223175	59.1821	1.4e-14	0.33235	0.00715263	0.00636321	1.25276	0.263027	0.33435	0.00460969	0.00218835	4.42186	0.0354813	0.381748	0.0127008	0.00464618	7.21824	0.0072	0.297821	-0.0068619	0.00576424	1.40827	0.24
chr8:122673589:C:T	LINC01151		C	T	0.009764	0.00457829	0.0109428	0.296877	0.59	0.01105	-0.0278607	0.0217843	1.64584	0.199526	0.0107	0.0633265	0.0112957	31.4097	2.0893e-08	0.005102	0.0249834	0.0317169	0.699511	0.4	0.037859	0.0200519	0.0137024	2.15607	0.14
chr10:61830638:T:C	LINC02625		T	C	0.676758	0.00185292	0.00225831	0.564588	0.45	0.6853	-0.00504522	0.00951954	0.271153	0.60256	0.68265	0.0135371	0.00225913	35.9334	2.04174e-09	0.405038	0.00436376	0.00461854	0.859678	0.35	0.758235	0.0109012	0.00622238	3.3884	0.066
chr10:99530241:A:G	LINC01475		A	G	0.272926	-0.00712931	0.00236608	8.03871	0.0046	0.27825	-0.0090224	0.00622116	2.09367	0.147911	0.27505	0.0133543	0.00244494	29.8461	4.67735e-08	0.208473	0.00876116	0.00555372	2.74714	0.097	0.293715	0.00705537	0.00573236	1.60079	0.21
chr14:75002247:G:C	MLH3	eQTL for MLH3 in Whole Blood	G	C	0.464637	-0.0877172	0.00210297	1777.71	0	0.4688	-0.127488	0.00553144	531.245	1.51356e-117	0.4639	-0.0660487	0.00212347	967.77	1.8197e-212	0.457919	-0.0327395	0.00454219	51.0005	9.2e-13	0.309972	-0.0486407	0.00581892	70.1238	5.6e-17
chr14:75027345:C:T	MLH3	eQTL for MLH3 in Whole Blood	C	T	0.464771	-0.0878494	0.00210313	1782.91	0	0.46825	-0.127298	0.00552871	530.188	2.5704e-117	0.4633	-0.0657243	0.00212052	959.949	9.12011e-211	0.397505	-0.0362048	0.00463692	59.9955	9.5e-15	0.303952	-0.0495216	0.00583529	72.4065	1.8e-17
chr15:30902611:T:C	FAN1	eQTL for FAN1 in Whole Blood	T	C	0.491027	-0.005351	0.00210499	6.7409	0.0094	0.4927	-0.0289028	0.00537164	28.9536	7.4131e-08	0.4925	-0.0139913	0.00215001	42.3618	7.58578e-11	0.251048	-0.00399006	0.00525597	0.591879	0.44	0.660636	-0.00455136	0.00576586	0.577624	0.45
chr17:48625281:G:A	HOXB1-HOXB9 cluster		G	A	0.618891	0.00314388	0.00216452	1.26806	0.26	0.6131	0.000518999	0.00183972	0.0807771	0.776247	0.6111	0.0135902	0.00235941	33.1994	8.31764e-09	0.21497	0.00118253	0.00558142	0.0564713	0.81	0.524061	0.00891724	0.00526564	3.00052	0.083
chr18:44501850:G:T	LINC01478		G	T	0.127325	-0.0020661	0.00314301	0.458478	0.5	0.12925	0.0160794	0.00817151	3.87611	0.0489779	0.12815	-0.0206714	0.00311442	44.0287	3.23594e-11	0.031737	0.00220206	0.0129272	0.0106714	0.92	0.118458	-0.0199888	0.00804089	6.52489	0.011
chr18:56377888:A:G	18q21.31		A	G	0.522915	0.00387491	0.00213793	3.17842	0.075	0.52705	-1.77552e-05	0.000902786	0.00081412	0.977237	0.5284	0.0114107	0.00209103	29.8015	4.7863e-08	0.741927	0.0156052	0.00518173	8.74827	0.0031	0.449017	0.00466579	0.00533294	0.782833	0.38
chr19:14776536:CGGGGTGTG:C	chr19:14.8Mb (ADGRE2)		CGGGGTGTG	C	0.300615	0.0627164	0.00282016	501.161	5.3e-111	0.5118	-0.0652096	0.00691499	88.938	4.0738e-21	0.29595	7.963e-05	0.0017961	0.00318529	0.954993	0.21626	-0.000562489	0.00545885	0.0121938	0.91	0.204911	0.00414875	0.00655972	0.397142	0.53
chr21:35035233:C:G	RUNX1		C	G	0.071687	0.0189222	0.00412081	21.3753	3.8e-06	0.06995	0.0395478	0.0104674	14.2686	0.000158489	0.0692	0.0325952	0.00426758	58.3103	2.23872e-14	0.018585	0.00764174	0.01675	0.185954	0.67	0.094725	0.0302108	0.0089864	11.9039	0.00056

## Sheet: Supp Data 6
	Somatic expansion of chr19:14.8Mb AAAG long alleles in EUR UKB
Modifier locus	Credible set index	Set size	CHR	BP	ALLELE1	ALLELE0	A1FREQ	INFO	BETA	SE	CHISQ_BOLT_LMM	P_BOLT_LMM
MSH2/MSH6	chr2_47416318_1	1	2	47416318	G	A	0.98489	0.974294	0.292784	0.00867971	1152.38	1.4e-252
	chr2_47416318_4	18	2	47546501	A	G	0.867152	0.984331	-0.0167147	0.00310332	30.3462	3.6e-08
	chr2_47416318_3	3	2	47761412	G	A	0.83668	0.98406	-0.00969936	0.00285152	11.1445	0.00084
	chr2_47416318_2	12	2	47784947	C	T	0.807928	0.99551	-0.0304302	0.0026661	135.831	2.2e-31
PMS1	chr2_189795860_1	2	2	189795860	C	T	0.998194	0.914909	0.315629	0.0256676	148.047	4.6e-34
	chr2_189795860_2	40	2	189809109	C	T	0.808787	0.997704	-0.0198405	0.00266499	56.9243	4.5e-14
XPC	chr3_14139206_1	7	3	14139206	C	T	0.979795	0.993647	-0.0710039	0.00745625	91.5162	1.1e-21
	chr3_14139206_3	20	3	14235797	A	G	0.784564	0.987726	0.0239267	0.00255942	87.2003	9.8e-21
	chr3_14139206_2	24	3	14249591	C	T	0.660887	0.983135	-0.0170221	0.00222594	58.4687	2.1e-14
SMARCAD1	chr4_94174939_1	60	4	94174939	A	AAC	0.531585	0.988917	-0.0190135	0.00210895	86.8629	1.2e-20
MSH3	chr5_80638411_6	1	5	80613557	G	A	0.881954	0.991808	-0.078261	0.00324677	586.348	1.6e-129
	chr5_80638411_2	1	5	80618955	A	G	0.875983	0.991431	-0.188766	0.00318135	3533.08	0
	chr5_80638411_7	17	5	80622233	G	A	0.944132	0.999213	0.0701052	0.00454386	235.437	3.9e-53
	chr5_80638411_1	1	5	80638411	G	T	0.629442	0.998067	0.156792	0.00216207	5292.21	0
	chr5_80638411_4	1	5	80660362	A	C	0.806538	0.991311	0.0842221	0.00265532	1005.9	9.4e-221
	chr5_80638411_8	3	5	80675475	G	A	0.941201	0.999369	-0.19167	0.00444248	1866.92	0
	chr5_80638411_3	1	5	80790685	A	G	0.996283	0.981157	0.475471	0.0173327	764.81	2.4e-168
	chr5_80638411_5	1	5	80813660	T	G	0.996371	0.997228	0.336858	0.0173845	379.612	1.5e-84
PMS2	chr7_6013007_5	20	7	5996575	G	A	0.855222	0.99552	0.0105423	0.00297932	13.1941	0.00028
	chr7_6013007_1	1	7	6006003	T	C	0.987173	0.963381	-0.107677	0.00947963	132.36	1.2e-30
	chr7_6013007_4	12	7	6013007	CAA	C	0.595441	0.994538	0.0406967	0.00213834	363.148	5.8e-81
	chr7_6013007_3	2	7	6042072	C	T	0.978594	0.988515	-0.105539	0.00726889	209.895	1.4e-47
	chr7_6013007_2	2	7	6077521	A	C	0.494425	0.991486	-0.0134589	0.00210368	39.8682	2.7e-10
NEIL2	chr8_11763260_1	6	8	11763260	T	C	0.665391	0.987808	-0.0170617	0.00223175	59.1821	1.4e-14
MLH3	chr14_75027345_1	21	14	75027345	C	T	0.535229	0.994204	0.0878494	0.00210313	1782.91	0
	Somatic expansion of chr2:232.4Mb AAAG mid-length alleles in EUR UKB
Modifier locus	Credible set index	Set size	CHR	BP	ALLELE1	ALLELE0	A1FREQ	INFO	BETA	SE	CHISQ_BOLT_LMM	P_BOLT_LMM
PARP1	chr1_226349834_1	34	1	226349834	C	T	0.853855	0.987471	-0.0467054	0.00429551	120.972	3.9e-28
MSH2/MSH6	chr2_47416318_1	1	2	47416318	G	A	0.984733	0.974294	0.304535	0.0124371	619.916	7.8e-137
	chr2_47416318_3	19	2	47476151	G	A	0.866307	0.993817	-0.0259534	0.00443725	32.5454	1.2e-08
	chr2_47416318_2	14	2	47778682	A	G	0.80711	0.995015	-0.040499	0.00383021	119.259	9.2e-28
PMS1	chr2_189795860_2	38	2	189759744	CTTAT	C	0.822534	0.995282	-0.0304308	0.0039531	61.3492	4.8e-15
	chr2_189795860_1	2	2	189795860	C	T	0.998219	0.914909	0.307617	0.0372206	67.5228	2.1e-16
3q21.3	chr3_128618528_1	50	3	128618528	C	T	0.388476	0.990474	-0.0167142	0.00311601	30.873	2.8e-08
MSH3	chr5_80638411_5	1	5	80613557	G	A	0.882802	0.991808	-0.103708	0.00468449	489.63	1.7e-108
	chr5_80638411_8	2	5	80619970	T	C	0.877731	0.992454	-0.253595	0.00460666	3034.02	0
	chr5_80638411_1	1	5	80638411	G	T	0.626818	0.998067	0.205051	0.00310242	4400.27	0
	chr5_80638411_7	16	5	80648271	T	C	0.943842	0.998701	0.0989459	0.00652571	231.978	2.2e-52
	chr5_80638411_3	1	5	80660362	A	C	0.805991	0.991311	0.116653	0.00381469	935.911	1.5e-205
	chr5_80638411_9	192	5	80660774	C	A	0.722522	0.997467	0.199297	0.00335225	3575.1	0
	chr5_80638411_2	1	5	80790685	A	G	0.996296	0.981157	0.50596	0.0249713	418.11	6.3e-93
	chr5_80638411_4	1	5	80813660	T	G	0.996271	0.997228	0.388954	0.0246472	258.124	4.4e-58
	chr5_80638411_6	1	5	80817210	G	A	0.963652	0.986134	-0.266943	0.00807797	1088.46	1.1e-238
PMS2	chr7_6003481_4	6	7	5895819	A	G	0.11205	0.961827	0.0509402	0.00486195	112.845	2.3e-26
	chr7_6003481_3	17	7	5987311	G	T	0.961731	0.998565	-0.0385769	0.00786674	27.1107	1.9e-07
	chr7_6003481_1	3	7	6003481	C	T	0.376851	0.990736	0.0400336	0.00312695	173.762	1.1e-39
	chr7_6003481_2	2	7	6042072	C	T	0.978689	0.988515	-0.119905	0.0104853	137.721	8.4e-32
HOXA1-HOXA13	chr7_27165113_1	4	7	27165113	C	A	0.930838	0.998677	0.0390798	0.00595037	45.7838	1.3e-11
14q22.1	chr14_51757856_1	4	14	51757856	C	T	0.752754	0.90945	-0.0191495	0.00365113	30.5562	3.2e-08
MLH3	chr14_75036124_1	28	14	75036124	T	C	0.535079	0.994286	0.0774107	0.00302697	681.306	3.5e-150
18q12.3	chr18_44500755_2	61	18	44500755	T	C	0.870522	0.997596	0.0259698	0.00449718	36.6954	1.4e-09
	chr18_44500755_1	4	18	45408533	G	A	0.99987	0.907887	-0.796156	0.166822	22.9493	1.7e-06
RUNX1	chr21_34980056_1	15	21	34980056	G	A	0.642043	0.965989	0.0191669	0.00319299	40.5709	1.9e-10

## Sheet: Supp Data 7
									Top SNP in region with stronger signal than STR				Top SNP in region with stronger signal than STR that had smallest chisq(STR|SNP)
STR locus and repeat motif	Gene	Context	Phenotype	Long-allele frequency	CHISQ_LINREG	P_LINREG	BETA	SE	SNP	CHISQ	R(STR,SNP)	Chisq(STR|SNP)	SNP	CHISQ	R(STR,SNP)	Chisq(STR|SNP)
chr2:100104800-100104823_CCG	AFF3	Alternative promoter	body_HEIGHTz	0.0013742	43.6628	3.9e-11	-0.190856	0.0288835
chr2:100104800-100104823_CCG	AFF3	Alternative promoter	body_BMIz	0.00137563	34.8097	3.6e-09	0.173558	0.0294167	2:100189534C:A	69.9426	-0.0458678	39.4833	2:100257513A:G	38.9524	0.0123679	35.7265
chr2:190880873-190880920_AGC	GLS	5' UTR	biochemistry_AlkalinePhosphatase_v2	0.000143892	41.7341	1e-10	0.601244	0.093069	2:191236772C:T	81.739	0	41.7341	2:191231993A:G	79.3112	0	41.7341
chr2:190880873-190880920_AGC	GLS	5' UTR	biochemistry_GammaGlutamyltransferase_v2	0.000143973	62.0443	3.4e-15	0.735086	0.0933226	2:191247926A:G	352.835	0	62.0443	2:191166924A:C	73.0471	0	62.0443
chr2:190880873-190880920_AGC	GLS	5' UTR	blood_LYMPHOCYTE_COUNT_v3	0.000147855	32.2237	1.4e-08	-0.517013	0.0910781
chr9:123077610-123077697_AATAC	RABGAP1	Intron	body_HEIGHTz	0.0129873	71.0949	3.4e-17	-0.0801669	0.00950771
chr9:27573485-27573546_CCCCGG	C9orf72	Intron	body_BMIz	0.00193833	27.2703	1.8e-07	-0.12949	0.0247965	9:28411266T:A	117.028	0	27.2703	9:27748700A:T	36.5188	0	27.2703
chr9:27573485-27573546_CCCCGG	C9orf72	Intron	blood_MONOCYTE_COUNT_v3	0.00194183	29.9002	4.5e-08	-0.137579	0.0251602
chr12:50505002-50505022_CCG	DIP2B	5' UTR	biochemistry_GammaGlutamyltransferase_v2	0.00179904	39.4056	3.4e-10	0.166009	0.0264455	12:51406727C:T	60.5603	0	39.4056	12:51385760AG:A	48.6852	0	39.4056
chr12:50505002-50505022_CCG	DIP2B	5' UTR	body_HEIGHTz	0.00180835	66.1001	4.3e-16	-0.204803	0.0251904
chr12:50505002-50505022_CCG	DIP2B	5' UTR	biochemistry_Urate_v2	0.00179779	27.5061	1.6e-07	0.138251	0.0263606	12:51858510T:C	67.2966	0	27.5061	12:51830370T:C	31.1936	0	27.5061
chr18:55586154-55586228_AGC	TCF4	Intron	biochemistry_HbA1c_v2	0.0425482	31.8931	1.6e-08	0.031821	0.00563464	18:55423806TC:T	42.8091	0.0507571	35.7544	18:55383415A:C	39.6066	0.0504399	35.5793
chr18:55586154-55586228_AGC	TCF4	Intron	lung_FEV1FVCzSMOKE	0.042745	32.7643	1e-08	0.0349228	0.00610111
chr18:55586154-55586228_AGC	TCF4	Intron	biochemistry_Creatinine_v2	0.0424683	64.4786	9.8e-16	-0.0453317	0.00564539
chr18:55586154-55586228_AGC	TCF4	Intron	biochemistry_Urate_v2	0.0424742	37.1647	1.1e-09	-0.034526	0.00566345
chr18:55586154-55586228_AGC	TCF4	Intron	biochemistry_Testosterone_Male_v2	0.0425852	30.8114	2.8e-08	-0.0466078	0.0083966
chr18:55586154-55586228_AGC	TCF4	Intron	blood_NEUTROPHIL_COUNT_v3	0.0424653	32.7257	1.1e-08	-0.0321086	0.00561278	18:54249946T:A	63.8315	-0.0187491	34.462	18:54333245C:T	33.8528	0.0414913	30.0219
chr18:55586154-55586228_AGC	TCF4	Intron	blood_LYMPHOCYTE_COUNT_v3	0.0424653	42.463	7.2e-11	-0.0366331	0.0056217
chr18:55586154-55586228_AGC	TCF4	Intron	blood_WHITE_COUNT_v3	0.0424742	52.979	3.4e-13	-0.0408353	0.00561026	18:54249946T:A	60.0984	-0.0187491	55.116	18:54235920AT:A	55.7789	-0.0165811	54.7971
chr19:45770205-45770264_AGC	DMPK	3' UTR	biochemistry_GammaGlutamyltransferase_v2	0.000328008	35.5931	2.4e-09	0.368935	0.0618397	19:47065746G:A	91.0973	0	35.5931	19:47040516G:A	38.7231	0	35.5931
chr19:45770205-45770264_AGC	DMPK	3' UTR	biochemistry_TotalProtein_v2	0.00033251	33.68	6.5e-09	-0.371315	0.0639818	19:45239240C:T	80.289	0	33.68	19:44728895G:A	34.798	0	33.68
chr19:45770205-45770264_AGC	DMPK	3' UTR	blood_HEMOGLOBIN_v3	0.000338215	29.3099	6.2e-08	0.324618	0.0599606	19:43770435C:T	82.8573	0	29.3099	19:45720898A:G	38.4592	0.0172422	28.1635
chr19:45770205-45770264_AGC	DMPK	3' UTR	biochemistry_CystatinC_v2	0.000327867	158.702	2.2e-36	0.774899	0.0615113

## Sheet: Supp Data 8
STR locus and repeat motif	Gene	Long-allele frequency	PHENO	Ncarrier	NexpCase	NobsCase	OR	L95	U95	Pval
chr9:27573485-27573546_CCCCGG	C9orf72	0.0019372	F00	1632	9.605	39	4.18	2.833	6.167	5.61e-13
chr9:27573485-27573546_CCCCGG	C9orf72	0.0019372	F009	1632	7.783	33	4.356	2.848	6.664	1.16e-11
chr9:27573485-27573546_CCCCGG	C9orf72	0.0019372	F02	1545	3.627	25	7.137	4.234	12.03	1.61e-13
chr9:27573485-27573546_CCCCGG	C9orf72	0.0019372	F020	1545	0.756	16	23.08	10.89	48.91	2.53e-16
chr9:27573485-27573546_CCCCGG	C9orf72	0.0019372	F03	1632	16.88	78	4.863	3.675	6.437	1.94e-28
chr9:27573485-27573546_CCCCGG	C9orf72	0.0019372	F03.HES	1632	13.12	53	4.187	2.999	5.845	4.08e-17
chr9:27573485-27573546_CCCCGG	C9orf72	0.0019372	F03.death	1545	6.175	36	6.047	3.953	9.251	1.06e-16
chr9:27573485-27573546_CCCCGG	C9orf72	0.0019372	G12	1632	2.882	72	28.6	19.9	41.1	1.82e-73
chr9:27573485-27573546_CCCCGG	C9orf72	0.0019372	G12.HES	1632	2.194	63	33.21	22.4	49.23	4.25e-68
chr9:27573485-27573546_CCCCGG	C9orf72	0.0019372	G12.death	1632	1.948	63	37.93	25.45	56.54	2.87e-71
chr9:27573485-27573546_CCCCGG	C9orf72	0.0019372	G122	1632	2.544	71	32.31	22.32	46.77	8.79e-76
chr9:27573485-27573546_CCCCGG	C9orf72	0.0019372	G30	1632	14.05	60	4.446	3.242	6.098	2.09e-20
chr9:27573485-27573546_CCCCGG	C9orf72	0.0019372	G30.HES	1632	11.98	46	3.96	2.776	5.65	3.2e-14
chr9:27573485-27573546_CCCCGG	C9orf72	0.0019372	G30.death	1343	5.604	28	5.153	3.211	8.268	1.08e-11
chr9:27573485-27573546_CCCCGG	C9orf72	0.0019372	G309	1632	12.3	55	4.65	3.336	6.48	1.14e-19
chr9:27573485-27573546_CCCCGG	C9orf72	0.0019372	G31	1632	11.53	51	4.59	3.246	6.49	6.56e-18
chr9:27573485-27573546_CCCCGG	C9orf72	0.0019372	G31.HES	1632	10.19	39	3.938	2.673	5.802	4.13e-12
chr9:27573485-27573546_CCCCGG	C9orf72	0.0019372	G31.death	1451	1.784	22	13.03	7.154	23.72	4.67e-17
chr9:27573485-27573546_CCCCGG	C9orf72	0.0019372	G310	1545	1.049	27	28.78	15.92	52.02	9.56e-29
chr9:27573485-27573546_CCCCGG	C9orf72	0.0019372	J69	1632	13.99	44	3.231	2.265	4.607	9.43e-11
chr9:27573485-27573546_CCCCGG	C9orf72	0.0019372	J69.death	1632	4.822	26	5.549	3.38	9.11	1.23e-11
chr9:27573485-27573546_CCCCGG	C9orf72	0.0019372	J690	1632	13.69	44	3.302	2.313	4.714	4.81e-11
chr18:55586154-55586228_AGC	TCF4	0.042537	H18	35836	420.2	1020	2.851	2.625	3.096	7.67e-137
chr18:55586154-55586228_AGC	TCF4	0.042537	H18.HEScancerdeath	35836	337.1	838	2.928	2.672	3.208	1.28e-117
chr18:55586154-55586228_AGC	TCF4	0.042537	H184	35836	195.8	341	1.879	1.648	2.142	4.48e-21
chr18:55586154-55586228_AGC	TCF4	0.042537	H185	35836	67.98	442	13.43	11.34	15.9	4.37e-200
chr18:55586154-55586228_AGC	TCF4	0.042537	Z94	35836	163	265	1.731	1.495	2.004	2.07e-13
chr18:55586154-55586228_AGC	TCF4	0.042537	Z947	35836	22.97	101	6.443	4.749	8.74	4.87e-33
chr19:45770205-45770264_AGC	DMPK	0.00033473	G47	282	11.57	39	3.756	2.529	5.579	5.5e-11
chr19:45770205-45770264_AGC	DMPK	0.00033473	G47.HEScancerdeath	282	6.935	34	5.452	3.514	8.459	3.77e-14
chr19:45770205-45770264_AGC	DMPK	0.00033473	G473	282	5.968	32	5.937	3.762	9.37	1.98e-14
chr19:45770205-45770264_AGC	DMPK	0.00033473	G71	282	0.1962	66	566.3	348.1	921.3	8.28e-144
chr19:45770205-45770264_AGC	DMPK	0.00033473	G71.HEScancerdeath	282	0.1687	65	674	410	1108	2.05e-145
chr19:45770205-45770264_AGC	DMPK	0.00033473	G71.death	282	0.0364	36	3682	1693	8008	2.48e-95
chr19:45770205-45770264_AGC	DMPK	0.00033473	G710	282	0.08502	18	263.2	110.2	629	4.5e-36
chr19:45770205-45770264_AGC	DMPK	0.00033473	G711	282	0.06019	65	5545	3046	10100	6.63e-175
chr19:45770205-45770264_AGC	DMPK	0.00033473	H26	282	29.76	129	7.162	5.538	9.263	7.2e-51
chr19:45770205-45770264_AGC	DMPK	0.00033473	H26.HEScancerdeath	282	24.25	107	6.515	4.962	8.555	1.84e-41
chr19:45770205-45770264_AGC	DMPK	0.00033473	H264	282	3.118	24	8.355	4.854	14.38	1.84e-14
chr19:45770205-45770264_AGC	DMPK	0.00033473	H269	282	20.02	96	6.772	5.164	8.88	1.6e-43
chr19:45770205-45770264_AGC	DMPK	0.00033473	I44	282	7.372	31	4.61	2.954	7.193	1.67e-11
chr19:45770205-45770264_AGC	DMPK	0.00033473	J69	282	2.376	18	8.058	4.321	15.03	5.28e-11
chr19:45770205-45770264_AGC	DMPK	0.00033473	J690	282	2.323	18	8.243	4.413	15.39	3.65e-11
chr19:45770205-45770264_AGC	DMPK	0.00033473	Z950	282	4.076	23	6.073	3.567	10.34	3.02e-11
chr19:45770205-45770264_AGC	DMPK	0.00033473	Z961	282	11.4	45	4.517	3.122	6.536	1.26e-15
chr19:45770205-45770264_AGC	DMPK	0.00033473	Z99	282	3.265	22	7.25	4.137	12.71	4.47e-12
